# Supplementary material for: Single‐Cell Sequencing Reveals Heterogeneity and Interactions Between Epithelial Cells and Fibroblasts in Post‐ESD Oesophageal Stricture
Source: J Cell Mol Med. 2025 Feb 5;29(3):e70411. doi: 10.1111/jcmm.70411 (PMC11798872; doi:10.1111/jcmm.70411)
Supplement: Supplementary file 1 — Tables S1–S5. [file JCMM-29-e70411-s001.xlsx]

## Sheet: Table S1
Supplementary Table S1.Primers used in the study.
Gene	Sequences
POSTN	Forward 5ʹ-TCTTCTCTGAAGCCGGATGG-3ʹ
	Reverse 5ʹ-TATGTGAATGGCACCGTTCCT-3ʹ
CTHRC1	Forward 5ʹ-GGCAGAGGGAAGTGGTAGAC-3ʹ
	Reverse 5ʹ-CGCTGTTGGATCGCATCTTT-3ʹ

## Sheet: Table S2
Supplementary Table S2. Marker genes for major cell types.
Gene Symbol	logfoldchanges	pvals	pvals_adj	pct_nz_group	pct_nz_reference	cell types
SPRR3	4.54651	4.4984e-134	1.43795e-132	0.182574	0.03153	Epithelial cell
KRT4	3.82971	0	0	0.358668	0.0689512	Epithelial cell
KRT15	3.51222	0	0	0.606224	0.0961666	Epithelial cell
CSTB	3.35393	0	0	0.435849	0.125954	Epithelial cell
MAL	3.28894	8.71659e-154	3.18503e-152	0.193907	0.0297046	Epithelial cell
CSTA	3.14698	0	0	0.504367	0.118735	Epithelial cell
KRT5	3.10414	0	0	0.795349	0.146698	Epithelial cell
PERP	3.10294	0	0	0.728426	0.103966	Epithelial cell
HSPB1	3.0648	0	0	0.878076	0.206771	Epithelial cell
KRT13	3.04588	0	0	0.706107	0.187272	Epithelial cell
TACSTD2	3.01884	0	0	0.663963	0.0902755	Epithelial cell
LY6D	2.95501	0	0	0.595377	0.109193	Epithelial cell
SFN	2.9505	0	0	0.750641	0.127697	Epithelial cell
RHCG	2.92977	0	0	0.43474	0.0749253	Epithelial cell
CXCL14	2.90216	0	0	0.332432	0.0640558	Epithelial cell
CD74	4.16853	0	0	0.97	0.184662	B cell
HLA-DRA	4.15106	1.81111e-305	2.03497e-301	0.926667	0.0762169	B cell
MS4A1	4.13184	2.81698e-118	7.03368e-115	0.551667	0.00444103	B cell
HLA-DPB1	3.85246	2.12367e-226	1.19308e-222	0.803333	0.0639607	B cell
HLA-DRB1	3.72274	3.67139e-274	2.75011e-270	0.895	0.116037	B cell
HLA-DQB1	3.60633	2.45805e-217	1.10475e-213	0.778333	0.0421029	B cell
HLA-DPA1	3.56812	3.07463e-207	1.15155e-203	0.773333	0.0612068	B cell
HLA-DQA1	3.46681	1.04939e-179	3.36885e-176	0.705	0.0280355	B cell
CD79A	3.19849	1.99008e-87	2.35375e-84	0.475	0.00523495	B cell
BANK1	3.11213	6.35036e-88	8.39443e-85	0.475	0.00406887	B cell
CD83	2.87064	1.63151e-104	2.82025e-101	0.571667	0.0770109	B cell
HLA-DRB5	2.75201	2.41423e-117	5.42526e-114	0.581667	0.0424006	B cell
LTB	2.65893	4.17647e-58	2.68153e-55	0.416667	0.040267	B cell
CD37	2.58271	7.44668e-90	1.04589e-86	0.53	0.0673597	B cell
CST3	2.5388	0.00166286	0.0148462	0.323333	0.321813	B cell
IGFBP7	4.68646	0	0	0.923106	0.0376185	Endothelial cell
AQP1	4.50257	0	0	0.762467	0.0032655	Endothelial cell
A2M	4.26514	0	0	0.807385	0.0283706	Endothelial cell
GNG11	4.24183	0	0	0.774267	0.0139241	Endothelial cell
PLVAP	4.21411	0	0	0.722497	0.00227279	Endothelial cell
SPARCL1	4.18153	0	0	0.814998	0.0319235	Endothelial cell
RAMP2	3.95268	0	0	0.716787	0.00344837	Endothelial cell
RNASE1	3.86296	0	0	0.713742	0.00663549	Endothelial cell
ENG	3.80358	0	0	0.7126	0.0163014	Endothelial cell
ACKR1	3.52829	1.92369e-240	4.11707e-238	0.386753	0.00135845	Endothelial cell
SPARC	3.43056	0	0	0.80472	0.0584655	Endothelial cell
PECAM1	3.38192	0	0	0.648649	0.02022	Endothelial cell
EMCN	3.37684	0	0	0.63228	0.00143682	Endothelial cell
COL4A1	3.26938	0	0	0.619338	0.0190966	Endothelial cell
SOX18	3.22686	0	0	0.56909	0.00125395	Endothelial cell
COL1A1	6.44117	2.03238e-286	1.52238e-282	0.796062	0.012514	Fibroblast
COL3A1	6.28455	0	0	0.848101	0.0164448	Fibroblast
COL1A2	5.99839	8.76002e-308	9.84275e-304	0.825598	0.0141809	Fibroblast
LUM	5.61659	1.69442e-256	7.61542e-253	0.751055	0.00803583	Fibroblast
DCN	5.17441	1.00533e-263	5.64793e-260	0.773558	0.039582	Fibroblast
COL6A1	4.63177	2.8218e-221	7.04571e-218	0.706048	0.0289091	Fibroblast
COL6A2	4.61291	1.31265e-237	4.91633e-234	0.729958	0.0257744	Fibroblast
FN1	4.12621	7.17837e-153	1.24086e-149	0.586498	0.0170917	Fibroblast
MFAP4	4.08889	7.43586e-157	1.39249e-153	0.585091	0.00293569	Fibroblast
SFRP2	4.03731	5.96187e-82	3.18988e-79	0.420534	0.00181615	Fibroblast
COL6A3	4.02316	1.39511e-166	3.1351e-163	0.606188	0.00850852	Fibroblast
POSTN	3.97684	8.50253e-77	3.82138e-74	0.423347	0.02667	Fibroblast
CTSK	3.79102	1.73567e-157	3.54582e-154	0.587904	0.00649334	Fibroblast
LGALS1	3.7647	5.31201e-232	1.70531e-228	0.774965	0.16094	Fibroblast
SPARC	3.6958	8.68172e-231	2.43869e-227	0.772152	0.0946138	Fibroblast
TPSB2	8.85551	1.0638e-234	2.39058e-230	0.994505	0.00231858	Mast cell
TPSAB1	8.19622	1.98211e-233	2.2271e-229	0.991758	0.00175127	Mast cell
CPA3	7.14874	3.58294e-212	2.68386e-208	0.945055	0.000739973	Mast cell
GATA2	4.4682	1.65337e-142	5.30779e-139	0.774725	0.00621578	Mast cell
CTSG	4.4318	2.48716e-47	8.73304e-45	0.43956	0.000345321	Mast cell
MS4A2	4.36001	2.03727e-153	1.14454e-149	0.802198	0.000369987	Mast cell
KIT	4.12793	4.95895e-142	1.39297e-138	0.774725	0.0103103	Mast cell
LTC4S	4.04558	6.74561e-148	3.03175e-144	0.799451	0.0397859	Mast cell
HPGDS	4.00933	7.98804e-137	1.99453e-133	0.758242	0.00362587	Mast cell
SLC18A2	3.68192	2.05793e-127	4.20417e-124	0.730769	0.00177594	Mast cell
VWA5A	3.57918	3.66996e-120	5.89081e-117	0.722527	0.0392186	Mast cell
RGS1	3.54375	2.73309e-124	5.11816e-121	0.796703	0.109516	Mast cell
RHEX	3.31328	3.31103e-102	3.72027e-99	0.659341	0.0144295	Mast cell
CLU	3.29521	9.07957e-124	1.56951e-120	0.755495	0.0690148	Mast cell
CD69	3.12996	1.14095e-88	9.15696e-86	0.681319	0.0925213	Mast cell
HLA-DRA	5.44761	0	0	0.909677	0.0663218	MPs
LYZ	5.30042	0	0	0.746544	0.00645388	MPs
CD74	4.89445	0	0	0.923502	0.176364	MPs
HLA-DRB1	4.67359	0	0	0.872811	0.107155	MPs
HLA-DPA1	4.62388	0	0	0.790783	0.052058	MPs
HLA-DPB1	4.61747	0	0	0.784332	0.0554732	MPs
C1QB	4.469	8.34245e-219	7.49886e-216	0.562212	0.0016323	MPs
IL1B	4.41327	9.68949e-258	1.20968e-254	0.624885	0.0191607	MPs
C1QC	4.16815	1.55439e-205	1.20449e-202	0.5447	0.00158208	MPs
CST3	4.16563	0	0	0.835945	0.307828	MPs
FCER1A	4.07674	8.75812e-157	3.93625e-154	0.479263	0.0069059	MPs
HLA-DQB1	4.06042	0	0	0.705069	0.0351322	MPs
C1QA	3.98563	5.69074e-200	3.76124e-197	0.537327	0.00165742	MPs
HLA-DQA1	3.96983	1.07773e-304	2.01823e-301	0.677419	0.0205419	MPs
TYROBP	3.833	0	0	0.751152	0.0288792	MPs
RGS5	6.04371	0	0	0.888365	0.0139806	Mural cell
ACTA2	4.87551	8.50817e-133	8.31285e-130	0.575472	0.0148001	Mural cell
TAGLN	4.63418	1.98238e-130	1.64992e-127	0.56761	0.00946114	Mural cell
MYL9	4.36021	9.76527e-215	3.65742e-211	0.738994	0.038217	Mural cell
SPARC	3.94081	8.09018e-269	6.06008e-265	0.863208	0.0944375	Mural cell
IGFBP7	3.92508	0	0	0.933962	0.0812267	Mural cell
CALD1	3.83199	3.04533e-241	1.71087e-237	0.811321	0.150931	Mural cell
COL4A1	3.55382	2.47675e-171	6.18416e-168	0.679245	0.0478272	Mural cell
TPM1	3.54744	1.23033e-159	2.304e-156	0.641509	0.0369754	Mural cell
THY1	3.4678	2.80299e-133	2.99946e-130	0.584906	0.0220512	Mural cell
FAM162B	3.42385	2.25256e-111	1.3681e-108	0.522013	0.0052893	Mural cell
TIMP1	3.38669	1.3548e-111	8.45696e-109	0.613208	0.151428	Mural cell
NDUFA4L2	3.34449	6.74411e-165	1.51554e-161	0.683962	0.0913335	Mural cell
COL4A2	3.26255	2.99371e-149	3.95734e-146	0.632075	0.0426124	Mural cell
TPM2	3.24084	1.04292e-131	9.01405e-129	0.59434	0.0537373	Mural cell
CXCL8	5.97554	0	0	0.877493	0.0457417	Neutrophils
G0S2	5.84718	0	0	0.868946	0.0217889	Neutrophils
PI3	5.52199	4.77635e-32	2.68335e-30	0.290598	0.0397224	Neutrophils
MNDA	4.82935	1.16194e-174	1.18687e-171	0.625356	0.0123122	Neutrophils
CSF3R	4.82465	1.92898e-224	3.33447e-221	0.705128	0.00544722	Neutrophils
NAMPT	4.739	0	0	0.89886	0.176127	Neutrophils
IFITM2	4.58456	0	0	0.890313	0.198637	Neutrophils
FPR1	4.51592	1.43988e-247	2.69641e-244	0.742165	0.00840712	Neutrophils
BCL2A1	4.50474	9.44767e-256	2.12308e-252	0.766382	0.0310168	Neutrophils
FCGR3B	4.39796	8.53866e-174	7.99504e-171	0.618234	0.000671575	Neutrophils
TNFAIP6	4.31698	1.27268e-127	5.39617e-125	0.535613	0.0122873	Neutrophils
IL1B	4.24662	1.26685e-129	5.80994e-127	0.554131	0.0261666	Neutrophils
CCL3	4.2014	6.63978e-36	4.46734e-34	0.297721	0.0273605	Neutrophils
RGS2	4.1715	2.87166e-197	3.796e-194	0.709402	0.108944	Neutrophils
PLEK	4.15732	2.64644e-175	2.83194e-172	0.635328	0.0252214	Neutrophils
IGHG1	9.5774	2.08972e-89	2.34801e-85	0.705882	0.00356844	Plasma cell
IGLC2	9.02888	3.84178e-28	3.59719e-25	0.389706	0.0042083	Plasma cell
IGHG4	8.85062	2.58185e-93	5.80194e-89	0.720588	0.00130433	Plasma cell
IGHG3	8.37899	6.89862e-42	1.55026e-38	0.477941	0.00236255	Plasma cell
IGHG2	8.08292	4.9516e-23	2.78181e-20	0.349265	0.00211645	Plasma cell
IGHA1	7.78495	3.31593e-20	1.28475e-17	0.327206	0.00391298	Plasma cell
IGLC3	7.2329	1.39938e-11	1.47638e-09	0.238971	0.00162426	Plasma cell
IGHGP	7.16686	3.65988e-32	5.1403e-29	0.415441	0.000885958	Plasma cell
IGHM	6.05357	0.000452824	0.00813418	0.125	0.00179653	Plasma cell
IGHA2	5.55909	4.17486e-07	1.79727e-05	0.180147	0.00233794	Plasma cell
JCHAIN	5.40613	3.11607e-53	1.75061e-49	0.540441	0.0012305	Plasma cell
MZB1	4.60075	1.56029e-70	1.16876e-66	0.625	0.00268248	Plasma cell
IGKV4-1	3.90296	1.15492e-05	0.000341043	0.154412	0.000369149	Plasma cell
IGLV2-14	3.63666	0.00253533	0.0333181	0.106618	0.000590638	Plasma cell
DERL3	3.02284	5.81215e-45	2.10166e-41	0.496324	0.0032239	Plasma cell
CCL5	6.1571	0	0	0.74362	0.00694541	T and NK
TRBC2	4.49682	0	0	0.751137	0.00769853	T and NK
CD52	4.42799	0	0	0.869634	0.0314078	T and NK
TRAC	4.12329	0	0	0.779426	0.00881426	T and NK
IL32	4.09687	0	0	0.828289	0.0301526	T and NK
CD3D	3.99985	0	0	0.763996	0.00284511	T and NK
CD69	3.98084	0	0	0.671612	0.0168475	T and NK
CD2	3.97586	0	0	0.756281	0.00323561	T and NK
TRBC1	3.8904	0	0	0.575272	0.00259407	T and NK
CCL4	3.76019	0	0	0.489416	0.0235698	T and NK
PTPRC	3.56475	0	0	0.85816	0.0488131	T and NK
NKG7	3.52642	0	0	0.496538	0.00468606	T and NK
GZMA	3.46704	0	0	0.527992	0.00251039	T and NK
CXCR4	3.45321	0	0	0.677943	0.0398594	T and NK
RGS1	3.35521	0	0	0.658952	0.0390226	T and NK

## Sheet: Table S3
Supplementary Table S3. Marker genes for epithelial cell subclusters.
Gene Symbol	logfoldchanges	pvals	pvals_adj	pct_nz_group	pct_nz_reference	cell types
CXCL14	2.99368	0	0	0.800984	0.173275	QBCs
DST	2.18005	0	0	0.678513	0.11222	QBCs
CCL2	2.15657	2.6588e-128	1.43136e-126	0.20544	0.017829	QBCs
IL1R2	2.06626	0	0	0.483324	0.0485189	QBCs
IFITM3	1.99474	0	0	0.775014	0.262513	QBCs
COL17A1	1.98453	0	0	0.61591	0.0808339	QBCs
ATF3	1.95698	0	0	0.757108	0.347897	QBCs
KRT15	1.92269	0	0	0.967059	0.483657	QBCs
CXCL2	1.7401	1.93006e-205	1.48825e-203	0.301941	0.0664871	QBCs
TSLP	1.69572	0	0	0.398442	0.044851	QBCs
TSC22D1	1.67394	0	0	0.482777	0.125731	QBCs
SERPINE2	1.66467	0	0	0.366594	0.0783731	QBCs
GEM	1.64966	1.65298e-265	1.53413e-263	0.295517	0.0242362	QBCs
NR4A1	1.64931	0	0	0.548797	0.187993	QBCs
ZFP36L2	1.64062	0	0	0.575724	0.173136	QBCs
TUBA1B	2.31239	0	0	0.833235	0.356257	PBCs
HMGB2	2.05675	0	0	0.572751	0.155163	PBCs
CCNB1	2.03275	0	0	0.379602	0.0335647	PBCs
UBE2C	1.97827	0	0	0.35381	0.0153102	PBCs
TOP2A	1.95433	0	0	0.369364	0.0188433	PBCs
H2AZ1	1.94079	0	0	0.748573	0.317813	PBCs
TUBB	1.91133	0	0	0.69935	0.330221	PBCs
KPNA2	1.80513	1.75159e-281	1.43707e-278	0.401457	0.0985068	PBCs
STMN1	1.78695	0	0	0.603465	0.195121	PBCs
H4C3	1.74982	2.30379e-289	1.96888e-286	0.475684	0.178381	PBCs
CENPF	1.71092	3.42257e-251	2.34001e-248	0.323489	0.0217035	PBCs
PTTG1	1.69483	0	0	0.548927	0.204963	PBCs
RRM2	1.65262	1.40783e-300	1.37505e-297	0.350856	0.0196004	PBCs
MKI67	1.63008	0	0	0.364442	0.0210726	PBCs
CDC20	1.59714	1.53328e-253	1.08445e-250	0.322898	0.0203575	PBCs
CRABP2	1.44964	0	0	0.64226	0.27601	DFSC_1
DSC2	1.38016	0	0	0.53661	0.224907	DFSC_1
DSP	1.29341	0	0	0.669018	0.455759	DFSC_1
GBP6	1.2721	0	0	0.530093	0.222061	DFSC_1
LY6D	1.26059	0	0	0.793222	0.432167	DFSC_1
LYPD3	1.19772	0	0	0.563214	0.315477	DFSC_1
CLDN4	1.18305	2.17362e-246	1.08739e-243	0.396228	0.176776	DFSC_1
KRT6A	1.13724	0	0	0.760945	0.390488	DFSC_1
AQP3	1.11391	0	0	0.688875	0.432737	DFSC_1
TXN	1.0444	0	0	0.771065	0.492885	DFSC_1
KRT6B	1.01507	0	0	0.476654	0.191828	DFSC_1
KRT6C	1.00809	0	0	0.46546	0.174246	DFSC_1
CALML3	0.976913	0	0	0.667484	0.455506	DFSC_1
DSG3	0.956838	8.11333e-304	5.0428e-301	0.591658	0.439567	DFSC_1
SERPINB3	0.933373	4.55934e-279	2.59768e-276	0.420225	0.170008	DFSC_1
SPRR3	6.28535	0	0	0.922717	0.0831826	DFSC_2
MAL	5.6259	0	0	0.82055	0.109757	DFSC_2
CRCT1	5.54612	0	0	0.445843	0.0080195	DFSC_2
CNFN	5.42508	0	0	0.526932	0.0432424	DFSC_2
CRNN	5.41179	0	0	0.69555	0.0240978	DFSC_2
SPRR2A	4.60812	0	0	0.739461	0.0839689	DFSC_2
SPRR1A	4.57702	0	0	0.741803	0.0496894	DFSC_2
SPRR2D	4.41252	4.42589e-193	3.72047e-191	0.32377	0.0150955	DFSC_2
MUC21	4.25749	0	0	0.624415	0.016668	DFSC_2
ECM1	4.22675	0	0	0.497365	0.046859	DFSC_2
CSTB	4.08658	0	0	0.993852	0.360917	DFSC_2
SPINK7	3.94668	4.56039e-290	5.95785e-288	0.386124	0.0038525	DFSC_2
SPRR2E	3.76289	1.41322e-243	1.54184e-241	0.368852	0.0225647	DFSC_2
LCN2	3.64469	0	0	0.466628	0.0185156	DFSC_2
S100A9	3.62592	0	0	0.998536	0.394135	DFSC_2

## Sheet: Table S4
Supplementary Table S4. Marker genes for DFSC_2 cell subclusters.
Gene Symbol	logfoldchanges	pvals	pvals_adj	pct_nz_group	pct_nz_reference	cell types
FTH1	5.30747	0	0	0.960133	0.168626	FTH1hi DFSC_2
CRCT1	4.71724	0	0	0.963455	0.164105	FTH1hi DFSC_2
SPRR2D	4.51185	1.75806e-232	7.66002e-230	0.726744	0.10443	FTH1hi DFSC_2
MT1G	4.33506	1.36175e-21	3.1017e-20	0.206811	0.0108499	FTH1hi DFSC_2
PSCA	4.17488	0	0	0.863787	0.0601266	FTH1hi DFSC_2
KRT78	4.11283	0	0	0.88206	0.0913201	FTH1hi DFSC_2
ECM1	4.06198	0	0	0.969269	0.240506	FTH1hi DFSC_2
ADIRF	4.03248	0	0	0.835548	0.0976492	FTH1hi DFSC_2
SPINK7	3.85142	0	0	0.885382	0.114376	FTH1hi DFSC_2
C15orf48	3.63227	1.55448e-300	1.16647e-297	0.813953	0.103526	FTH1hi DFSC_2
ERO1A	3.62296	0	0	0.853821	0.130651	FTH1hi DFSC_2
CRISP3	3.48148	3.42139e-299	2.31064e-296	0.80897	0.0962929	FTH1hi DFSC_2
MT2A	3.28815	2.48278e-22	5.95646e-21	0.234219	0.0366184	FTH1hi DFSC_2
SPRR2E	3.22173	9.12617e-145	1.92605e-142	0.659468	0.210669	FTH1hi DFSC_2
LCN2	3.20666	8.20399e-222	3.35792e-219	0.795681	0.287523	FTH1hi DFSC_2
KRT14	4.7883	1.69613e-28	4.61887e-27	0.236448	0.0208086	S100A2hi DFSC_2
KRT5	3.97188	2.07788e-109	1.97648e-107	0.470588	0.0398335	S100A2hi DFSC_2
S100A2	3.7553	0	0	0.82526	0.12069	S100A2hi DFSC_2
CRABP2	3.58823	4.72824e-243	2.36534e-240	0.694348	0.0558859	S100A2hi DFSC_2
LY6D	3.49009	3.28083e-281	2.60671e-278	0.777393	0.129608	S100A2hi DFSC_2
KRT6C	3.47347	1.7426e-255	1.06988e-252	0.799308	0.201546	S100A2hi DFSC_2
AQP3	3.40094	1.20183e-276	9.01843e-274	0.746828	0.0719382	S100A2hi DFSC_2
TXN	3.39149	0	0	0.902537	0.184899	S100A2hi DFSC_2
KRT6B	2.87177	3.93587e-234	1.83316e-231	0.833333	0.323424	S100A2hi DFSC_2
RPS19	2.86635	1.35774e-211	4.7023e-209	0.689735	0.10761	S100A2hi DFSC_2
RPS6	2.79718	7.72983e-193	1.93346e-190	0.65917	0.109988	S100A2hi DFSC_2
FABP5	2.76828	1.13362e-247	6.1247e-245	0.727797	0.088585	S100A2hi DFSC_2
PTMA	2.71515	1.47716e-113	1.55875e-111	0.475202	0.0309156	S100A2hi DFSC_2
RPS2	2.66172	4.24991e-222	1.68834e-219	0.72895	0.14566	S100A2hi DFSC_2
CALML3	2.62869	6.136485068572814e-309	5.92039e-306	0.868512	0.244352	S100A2hi DFSC_2
SLURP1	1.4843	1.2557e-66	2.12009e-63	0.838912	0.541525	SLURP1hi DFSC_2
SPRR1A	1.46473	1.14798e-72	3.10116e-69	0.901674	0.715793	SLURP1hi DFSC_2
NFKBIA	1.18002	2.71086e-05	0.000956019	0.290795	0.195711	SLURP1hi DFSC_2
GJB2	1.16176	1.08543e-51	1.62899e-48	0.8159	0.533696	SLURP1hi DFSC_2
CRIP2	1.14637	1.21721e-15	1.37007e-13	0.384937	0.18482	SLURP1hi DFSC_2
AREG	1.0578	3.46376e-14	3.36583e-12	0.34728	0.149762	SLURP1hi DFSC_2
NUCB2	1.04551	1.99116e-25	5.60304e-23	0.58159	0.357726	SLURP1hi DFSC_2
PHLDA2	1.01687	3.84742e-07	1.89661e-05	0.345188	0.232811	SLURP1hi DFSC_2
ANXA1	0.985757	1.29004e-126	1.74245e-122	0.98954	0.961879	SLURP1hi DFSC_2
CCL20	0.962853	0.000154602	0.00454949	0.138075	0.0306331	SLURP1hi DFSC_2
ANXA3	0.9613	1.39363e-20	2.32391e-18	0.468619	0.246426	SLURP1hi DFSC_2
IGFL1	0.941875	2.84337e-05	0.000994957	0.230126	0.12049	SLURP1hi DFSC_2
CLIC3	0.910057	1.19947e-44	1.35011e-41	0.824268	0.644316	SLURP1hi DFSC_2
EREG	0.903551	5.56017e-06	0.000223515	0.263598	0.1484	SLURP1hi DFSC_2
CD24	0.897039	6.1541e-72	1.38539e-68	0.92887	0.847175	SLURP1hi DFSC_2

## Sheet: Table S5
Supplementary Table S5. Marker genes for Fibroblast cell subclusters.
Gene Symbol	logfoldchanges	pvals	pvals_adj	pct_nz_group	pct_nz_reference	cell types
APOD	3.77682	8.06268e-17	2.04066e-13	0.615764	0.254237	FIB_1
C7	3.58113	4.51237e-09	1.50274e-06	0.369458	0.0282486	FIB_1
RGS5	3.22812	2.44281e-07	4.10849e-05	0.339901	0.039548	FIB_1
CFD	2.94277	2.73614e-06	0.000323606	0.413793	0.19209	FIB_1
MGP	2.93438	4.0214e-16	8.4818e-13	0.640394	0.259887	FIB_1
SOD3	2.89427	1.52315e-10	7.41365e-08	0.472906	0.158192	FIB_1
ADH1B	2.88976	5.47921e-09	1.6912e-06	0.374384	0.0338983	FIB_1
SPARCL1	2.76724	4.98161e-18	1.57606e-14	0.640394	0.20339	FIB_1
SFRP2	2.70043	5.84487e-16	1.05667e-12	0.724138	0.474576	FIB_1
A2M	2.40974	6.3092e-19	3.99215e-15	0.70936	0.338983	FIB_1
GSN	2.27799	2.5235e-07	4.1474e-05	0.591133	0.418079	FIB_1
COL6A5	2.1713	2.41188e-06	0.000294726	0.359606	0.0960452	FIB_1
ABCA8	2.09947	1.07367e-11	8.17623e-09	0.433498	0.0338983	FIB_1
C3	1.85119	0.00181099	0.0609522	0.26601	0.101695	FIB_1
PLAC9	1.84935	3.15721e-09	1.17513e-06	0.522167	0.242938	FIB_1
CXCL13	2.80258	4.61995e-12	8.7262e-10	0.511278	0.0931174	FIB_2
POSTN	2.44535	6.36699e-28	1.00718e-24	0.887218	0.348178	FIB_2
CTHRC1	2.02501	6.20754e-34	2.61855e-30	0.932331	0.323887	FIB_2
FN1	1.93675	2.86842e-28	5.87673e-25	0.969925	0.631579	FIB_2
MMP11	1.79027	3.0509e-11	4.70843e-09	0.593985	0.198381	FIB_2
MMP13	1.73413	0.0395714	0.329849	0.165414	0.0404858	FIB_2
COL1A1	1.66825	1.48946e-31	4.71228e-28	1	0.866397	FIB_2
RGCC	1.62652	1.6068e-17	8.47252e-15	0.691729	0.198381	FIB_2
TGFBI	1.62651	4.5885e-17	2.23336e-14	0.857143	0.481781	FIB_2
CYTL1	1.5836	0.000202863	0.00615643	0.278195	0.0526316	FIB_2
HTRA1	1.57844	3.83307e-24	4.04229e-21	0.932331	0.546559	FIB_2
MDK	1.57355	6.19598e-23	5.60072e-20	0.902256	0.453441	FIB_2
LRRC17	1.54854	2.64392e-13	6.97058e-11	0.676692	0.291498	FIB_2
COL1A2	1.54098	4.91439e-34	2.61855e-30	1	0.894737	FIB_2
WNT2	1.52856	6.71317e-16	2.65485e-13	0.586466	0.109312	FIB_2
S100A8	6.10916	3.83017e-11	2.01962e-08	0.636364	0.0565476	FIB_3
S100A9	6.07333	1.9889e-11	1.25848e-08	0.636364	0.0327381	FIB_3
KRT13	5.89223	6.36782e-21	8.05847e-17	0.886364	0.0714286	FIB_3
KRT4	5.88528	8.57729e-07	0.000103168	0.477273	0.0357143	FIB_3
CSTA	5.59715	1.21195e-13	1.3943e-10	0.704545	0.0446429	FIB_3
CSTB	5.46096	6.82804e-11	2.97962e-08	0.636364	0.077381	FIB_3
KRT6A	4.70922	7.64203e-10	2.05766e-07	0.590909	0.0267857	FIB_3
KRT6B	4.5852	4.10415e-07	5.35444e-05	0.477273	0.014881	FIB_3
S100A2	4.57184	6.18719e-15	1.30498e-11	0.75	0.0654762	FIB_3
TXN	4.37855	2.23038e-14	3.13616e-11	0.772727	0.229167	FIB_3
KRT6C	4.27101	1.32365e-05	0.00108069	0.431818	0.0386905	FIB_3
SFN	4.25573	7.09912e-11	2.99464e-08	0.636364	0.0744048	FIB_3
RHCG	4.21123	2.70884e-11	1.5582e-08	0.636364	0.0416667	FIB_3
HSPB1	4.18782	1.62316e-15	5.13527e-12	0.795455	0.264881	FIB_3
SPRR3	3.9919	0.141218	1	0.136364	0	FIB_3
